# Supplementary material for: Epidemiology of inflammatory bowel disease-associated anemia in children and adolescents from 1990 to 2021: a global, regional analysis from the Global Burden of Disease Study
Source: Front Pediatr. 2025 Oct 30;13:1651612. doi: 10.3389/fped.2025.1651612 (PMC12611943; doi:10.3389/fped.2025.1651612)
Supplement: Supplementary file 1 [file Datasheet1.csv]

	sex_name	Model	Segment	Segment.Start	Segment.End	val	lower	upper	APC.Significant	Test.Statistic	P.Value	APC
1	Both	4	0	1990	2002	-0.69	-0.71	-0.67	1	-62.6559	0	-0.69 (-0.71 - -0.67)
2	Both	4	1	2002	2005	-0.40	-0.80	-0.00	1	-2.1161	0.048533	-0.40 (-0.80 - -0.00)
3	Both	4	2	2005	2010	1.82	1.69	1.94	1	30.3948	0	1.82 (1.69 - 1.94)
4	Both	4	3	2010	2019	-0.93	-0.97	-0.89	1	-43.4408	0	-0.93 (-0.97 - -0.89)
5	Both	4	4	2019	2021	-0.03	-0.47	0.40	0	-0.1669	0.869347	-0.03 (-0.47 - 0.40)
6	Female	5	0	1990	1995	-0.47	-0.62	-0.33	1	-7.0241	4e-06	-0.47 (-0.62 - -0.33)
7	Female	5	1	1995	2001	-0.96	-1.11	-0.81	1	-13.9238	0	-0.96 (-1.11 - -0.81)
8	Female	5	2	2001	2005	-0.52	-0.86	-0.19	1	-3.3387	0.004489	-0.52 (-0.86 - -0.19)
9	Female	5	3	2005	2010	2.04	1.83	2.26	1	20.6518	0	2.04 (1.83 - 2.26)
10	Female	5	4	2010	2018	-1.24	-1.34	-1.15	1	-28.5942	0	-1.24 (-1.34 - -1.15)
11	Female	5	5	2018	2021	-0.21	-0.58	0.16	0	-1.2276	0.23852	-0.21 (-0.58 - 0.16)
12	Male	5	0	1990	1995	-1.01	-1.06	-0.96	1	-41.4534	0	-1.01 (-1.06 - -0.96)
13	Male	5	1	1995	2005	-0.34	-0.36	-0.32	1	-35.5528	0	-0.34 (-0.36 - -0.32)
14	Male	5	2	2005	2010	1.31	1.24	1.38	1	39.9286	0	1.31 (1.24 - 1.38)
15	Male	5	3	2010	2015	-0.19	-0.26	-0.11	1	-5.5735	5.3e-05	-0.19 (-0.26 - -0.11)
16	Male	5	4	2015	2019	-0.79	-0.90	-0.67	1	-14.7048	0	-0.79 (-0.90 - -0.67)
17	Male	5	5	2019	2021	-0.02	-0.26	0.21	0	-0.2141	0.833355	-0.02 (-0.26 - 0.21)
