# Supplementary material for: Epidemiology of inflammatory bowel disease-associated anemia in children and adolescents from 1990 to 2021: a global, regional analysis from the Global Burden of Disease Study
Source: Front Pediatr. 2025 Oct 30;13:1651612. doi: 10.3389/fped.2025.1651612 (PMC12611943; doi:10.3389/fped.2025.1651612)
Supplement: Supplementary file 2 [file Datasheet2.csv]

	sex_name	Joinpoint.Model	AAPC.Index	Start.Obs	End.Obs	val	lower	upper	Statistically.Significant..0.No..1.Yes.	Test.Statistic	P.Value	AAPC
1	Both	4	Full Range	1990	2021	-0.29	-0.34	-0.24	1	-11.2676	0	-0.29 (-0.34 - -0.24)
2	Female	5	Full Range	1990	2021	-0.35	-0.42	-0.28	1	-9.4144	0	-0.35 (-0.42 - -0.28)
3	Male	5	Full Range	1990	2021	-0.20	-0.22	-0.17	1	-14.662	0	-0.20 (-0.22 - -0.17)
