# Supplementary material for: Epidemiology of inflammatory bowel disease-associated anemia in children and adolescents from 1990 to 2021: a global, regional analysis from the Global Burden of Disease Study
Source: Front Pediatr. 2025 Oct 30;13:1651612. doi: 10.3389/fped.2025.1651612 (PMC12611943; doi:10.3389/fped.2025.1651612)
Supplement: Supplementary file 3 [file Datasheet3.xlsx]

## Sheet: LongAge
Age	Rate	CILo	CIHi
2.5	0.0073	0.0064	0.0084
7.5	0.18	0.1739	0.1863
12.5	0.5879	0.574	0.6021
17.5	2.2976	2.2534	2.3428

## Sheet: CrossAge
Age	Rate	CILo	CIHi
2.5	0.0076	0.0067	0.0086
7.5	0.1858	0.1792	0.1926
12.5	0.6028	0.5879	0.6181
17.5	2.3402	2.2863	2.3955

## Sheet: PeriodRR
Period	Rate Ratio	CILo	CIHi
1994.5	0.9268	0.883	0.9729
1999.5	0.9974	0.9647	1.0312
2004.5	1	1	1
2009.5	1.0814	1.0478	1.1161
2014.5	1.0406	0.9997	1.0832
2019.5	0.9324	0.8893	0.9775

## Sheet: CohortRR
Cohort	Rate Ratio	CILo	CIHi
1977	1.0739	1.0387	1.1102
1982	1.0367	1.0067	1.0676
1987	0.9938	0.9649	1.0235
1992	1.0037	0.976	1.0321
1997	1	1	1
2002	1.0161	0.9868	1.0464
2007	1.0408	0.9988	1.0845
2012	1.0524	0.9783	1.1321
2017	1.1447	0.8325	1.5739
