# Supplementary material for: Epidemiology of inflammatory bowel disease-associated anemia in children and adolescents from 1990 to 2021: a global, regional analysis from the Global Burden of Disease Study
Source: Front Pediatr. 2025 Oct 30;13:1651612. doi: 10.3389/fped.2025.1651612 (PMC12611943; doi:10.3389/fped.2025.1651612)
Supplement: Supplementary file 4 [file Datasheet4.csv]

	sex_name	overll_difference	a_effect	p_effect	r_effect	a_percent	p_percent	r_percent	val_1990	val_2021	diff1
1	Both	15925.31	1741.35	16651.834	-2467.871	10.93	104.56	-15.5	15937.609	18164.269	2226.6602
2	Male	6552.85	629.87	5735.455	187.521	9.61	87.53	2.86	5396.121	6677.012	1280.8914
3	Female	9598.24	1100.909	11068.042	-2570.714	11.47	115.31	-26.78	10541.488	11487.257	945.7688
