# Supplementary material for: Epidemiology of inflammatory bowel disease-associated anemia in children and adolescents from 1990 to 2021: a global, regional analysis from the Global Burden of Disease Study
Source: Front Pediatr. 2025 Oct 30;13:1651612. doi: 10.3389/fped.2025.1651612 (PMC12611943; doi:10.3389/fped.2025.1651612)
Supplement: Supplementary file 5 [file Datasheet5.xlsx]

## Sheet: forecast_ASPR_Male
	Year	Value	Type
1	1990	9.89309	Actual
2	1991	9.77029	Actual
3	1992	9.66018	Actual
4	1993	9.56332	Actual
5	1994	9.47676	Actual
6	1995	9.41391	Actual
7	1996	9.36388	Actual
8	1997	9.32095	Actual
9	1998	9.28627	Actual
10	1999	9.25282	Actual
11	2000	9.22373	Actual
12	2001	9.18641	Actual
13	2002	9.14954	Actual
14	2003	9.11799	Actual
15	2004	9.09629	Actual
16	2005	9.10689	Actual
17	2006	9.1717	Actual
18	2007	9.30017	Actual
19	2008	9.45007	Actual
20	2009	9.57902	Actual
21	2010	9.65141	Actual
22	2011	9.66314	Actual
23	2012	9.65267	Actual
24	2013	9.63026	Actual
25	2014	9.6026	Actual
26	2015	9.58411	Actual
27	2016	9.5313	Actual
28	2017	9.43877	Actual
29	2018	9.34718	Actual
30	2019	9.29518	Actual
31	2020	9.3076	Actual
32	2021	9.27941	Actual
33	2022	9.19188	Forecast
34	2023	9.09557	Forecast
35	2024	9.04447	Forecast
36	2025	9.05262	Forecast
37	2026	9.09841	Forecast
38	2027	9.15423	Forecast
39	2028	9.2082	Forecast
40	2029	9.26427	Forecast
41	2030	9.32935	Forecast
42	2031	9.40319	Forecast
43	2032	9.4779	Forecast
44	2033	9.54401	Forecast
45	2034	9.59578	Forecast
46	2035	9.63205	Forecast
47	2036	9.65385	Forecast
48	2037	9.66196	Forecast
49	2038	9.65635	Forecast
50	2039	9.63722	Forecast
51	2040	9.606	Forecast
52	2041	9.5655	Forecast

## Sheet: forecast_ASPR_Female
	Year	Value	Type
1	1990	19.5394	Actual
2	1991	19.475	Actual
3	1992	19.4009	Actual
4	1993	19.3026	Actual
5	1994	19.1872	Actual
6	1995	19.0742	Actual
7	1996	18.9337	Actual
8	1997	18.755	Actual
9	1998	18.5586	Actual
10	1999	18.3659	Actual
11	2000	18.2018	Actual
12	2001	18.0564	Actual
13	2002	17.9259	Actual
14	2003	17.8167	Actual
15	2004	17.7444	Actual
16	2005	17.7237	Actual
17	2006	17.9105	Actual
18	2007	18.3425	Actual
19	2008	18.8454	Actual
20	2009	19.2592	Actual
21	2010	19.4413	Actual
22	2011	19.3399	Actual
23	2012	19.0782	Actual
24	2013	18.7568	Actual
25	2014	18.4699	Actual
26	2015	18.3098	Actual
27	2016	18.163	Actual
28	2017	17.9331	Actual
29	2018	17.7126	Actual
30	2019	17.5963	Actual
31	2020	17.6233	Actual
32	2021	17.5561	Actual
33	2022	17.2958	Forecast
34	2023	16.9976	Forecast
35	2024	16.7575	Forecast
36	2025	16.6131	Forecast
37	2026	16.5597	Forecast
38	2027	16.5709	Forecast
39	2028	16.6147	Forecast
40	2029	16.665	Forecast
41	2030	16.7055	Forecast
42	2031	16.7299	Forecast
43	2032	16.739	Forecast
44	2033	16.7371	Forecast
45	2034	16.7297	Forecast
46	2035	16.7213	Forecast
47	2036	16.7144	Forecast
48	2037	16.7103	Forecast
49	2038	16.7088	Forecast
50	2039	16.7091	Forecast
51	2040	16.7103	Forecast
52	2041	16.7117	Forecast

## Sheet: forecast_ASYR_Male
	Year	Value	Type
1	1990	0.174221	Actual
2	1991	0.17264	Actual
3	1992	0.171212	Actual
4	1993	0.169957	Actual
5	1994	0.168923	Actual
6	1995	0.168116	Actual
7	1996	0.167686	Actual
8	1997	0.167547	Actual
9	1998	0.167448	Actual
10	1999	0.167373	Actual
11	2000	0.167004	Actual
12	2001	0.165899	Actual
13	2002	0.16403	Actual
14	2003	0.161828	Actual
15	2004	0.159946	Actual
16	2005	0.158806	Actual
17	2006	0.158549	Actual
18	2007	0.158738	Actual
19	2008	0.158908	Actual
20	2009	0.15899	Actual
21	2010	0.158744	Actual
22	2011	0.157905	Actual
23	2012	0.15642	Actual
24	2013	0.154471	Actual
25	2014	0.152647	Actual
26	2015	0.151025	Actual
27	2016	0.148994	Actual
28	2017	0.146453	Actual
29	2018	0.143813	Actual
30	2019	0.141869	Actual
31	2020	0.140853	Actual
32	2021	0.138925	Actual
33	2022	0.135527	Forecast
34	2023	0.132093	Forecast
35	2024	0.129315	Forecast
36	2025	0.127311	Forecast
37	2026	0.125888	Forecast
38	2027	0.124767	Forecast
39	2028	0.123718	Forecast
40	2029	0.122609	Forecast
41	2030	0.121397	Forecast
42	2031	0.120093	Forecast
43	2032	0.118734	Forecast
44	2033	0.117353	Forecast
45	2034	0.115975	Forecast
46	2035	0.11461	Forecast
47	2036	0.113258	Forecast
48	2037	0.111916	Forecast
49	2038	0.110578	Forecast
50	2039	0.109241	Forecast
51	2040	0.107902	Forecast
52	2041	0.106562	Forecast

## Sheet: forecast_ASYR_Female
	Year	Value	Type
1	1990	0.478101	Actual
2	1991	0.476569	Actual
3	1992	0.475336	Actual
4	1993	0.47388	Actual
5	1994	0.472679	Actual
6	1995	0.471988	Actual
7	1996	0.472012	Actual
8	1997	0.472264	Actual
9	1998	0.472871	Actual
10	1999	0.473477	Actual
11	2000	0.473375	Actual
12	2001	0.473	Actual
13	2002	0.472622	Actual
14	2003	0.471886	Actual
15	2004	0.472123	Actual
16	2005	0.473783	Actual
17	2006	0.479063	Actual
18	2007	0.489224	Actual
19	2008	0.500702	Actual
20	2009	0.510725	Actual
21	2010	0.516101	Actual
22	2011	0.517286	Actual
23	2012	0.516336	Actual
24	2013	0.51442	Actual
25	2014	0.512325	Actual
26	2015	0.510445	Actual
27	2016	0.505763	Actual
28	2017	0.496922	Actual
29	2018	0.489154	Actual
30	2019	0.485294	Actual
31	2020	0.487985	Actual
32	2021	0.486319	Actual
33	2022	0.482821	Forecast
34	2023	0.479251	Forecast
35	2024	0.476534	Forecast
36	2025	0.474935	Forecast
37	2026	0.474311	Forecast
38	2027	0.474345	Forecast
39	2028	0.474711	Forecast
40	2029	0.475156	Forecast
41	2030	0.475532	Forecast
42	2031	0.475777	Forecast
43	2032	0.475894	Forecast
44	2033	0.475916	Forecast
45	2034	0.475884	Forecast
46	2035	0.475831	Forecast
47	2036	0.475781	Forecast
48	2037	0.475745	Forecast
49	2038	0.475725	Forecast
50	2039	0.475719	Forecast
51	2040	0.475721	Forecast
52	2041	0.475726	Forecast
